# Supplementary material for: A Double-Blind Randomized Comparison Trial of Postoperative Pain in Patients Undergoing Total Shoulder Arthroplasty Who Receive Interscalene Blocks with near Equipotent Doses of Plain 0.5% Bupivacaine vs. Liposomal Bupivacaine
Source: J Clin Med. 2026 Apr 30;15(9):3434. doi: 10.3390/jcm15093434 (PMC13164323; doi:10.3390/jcm15093434)
Supplement: Supplementary file 1 [file jcm-15-03434-s001.zip]

Archive with 1 entries (1 files):
- jcm-4269493-supplementary.pdf
